# Supplementary material for: Positive Childhood Experiences Associate with Adult Flourishing Amidst Adversity: A Cross Sectional Survey Study with a National Sample of Young Adults
Source: Int J Environ Res Public Health. 2022 Nov 13;19(22):14956. doi: 10.3390/ijerph192214956 (PMC9690672; doi:10.3390/ijerph192214956)
Supplement: Supplementary file 1 [file ijerph-19-14956-s001.zip]

Archive with 1 entries (1 files):
- ijerph-1966904-supplementary.pdf
